# Supplementary material for: Evolution of the Avian Eggshell Biomineralization Protein Toolkit – New Insights From Multi-Omics
Source: Front Genet. 2021 May 11;12:672433. doi: 10.3389/fgene.2021.672433 (PMC8144736; doi:10.3389/fgene.2021.672433)
Supplement: Supplementary file 9 [file Table_3.XLSX]

## Sheet: OC17 XCA REG4
Supplementary Table 3: List of OC-17, OC-17-like, XCA2, XCA1 and REG4 proteins used for the phylogeny in Figure 10. For each protein, protein name, accession number, Gene symbol and Gene ID are indicated.
Species	Group	Protein short name	Protein ID (NCBI/Uniprot)	Gene symbol	Gene ID
Gallus gallus	bird	OC-17	AHA91755.1	OC-17	100313508
Numida meleagris	bird	OC-17-like	XP_021238987.1	LOC110391423	110391423
Numida meleagris	bird	DCA-1-like	XP_021238988.1	LOC110391424	110391424
Aquila chrysaetos chrysaetos	bird	DCA-1-like	XP_029871070.1	LOC115341781	115341781
Aquila chrysaetos chrysaetos	bird	RCA-2-like	XP_029872161.1	LOC115342250	115342250
Taeniopygia guttata	bird	DCA-1-like	XP_032602396.1	LOC116807755	116807755
Sturnus vulgaris	bird	DCA-1-like	XP_014746250.1	LOC106862012	106862012
Apteryx mantelli mantelli	bird	RCA-1-like	XP_013801307.1	LOC106487155	106487155
Apteryx mantelli mantelli	bird	SCA-2	XP_013801306.1	LOC106487154	106487154
Dromaius novaehollandiae	bird	DCA-1	P84615.2	-	-
Dromaius novaehollandiae	bird	DCA-2-like	XP_025977246.1	LOC112996137	112996137
Crocodylus porosus	reptile	SCA-2-like	XP_019399377.1	LOC109315873	109315873
Gavialis gangeticus	reptile	SCA-2-like	XP_019364888.1	LOC109292088	109292088
Anolis carolinensis	reptile	REG4	XP_008121230.1	LOC103281448	103281448
Anolis carolinensis	reptile	SCA-1	XP_008121228.2	LOC103281447	103281447
Protobothrops mucrosquamatus	reptile	RCA-1-like	XP_015673408.1	LOC107289216	107289216
Thamnophis sirtalis	reptile	SCA-1-like	XP_013931536.1	LOC106556986	106556986
Pogona vitticeps	reptile	DCA-1-like	XP_020659426.1	LOC110084427	110084427
Chrysemys picta bellii	reptile	DCA-1-like	XP_008172379.2	LOC101946212	101946212
Chrysemys picta bellii	reptile	DCA-1-like	XP_023966471.1	LOC103306556	103306556
Terrapene carolina triunguis	reptile	DCA-1-like	XP_026512180.1	LOC112113112	112113112
Terrapene carolina triunguis	reptile	SCA-2-like	XP_026512179.1	LOC112125564	112125564
Gallus gallus	bird	REG4	NP_001264456.1	REG4	424379
Numida meleagris	bird	REG4	XP_021259667.1	REG4	110402209
Sturnus vulgaris	bird	REG4	XP_014730208.1	REG4	106852242
Aquila chrysaetos chrysaetos	bird	REG4	XP_011591827.1	REG4	105411075
Falco cherrug	bird	REG4	XP_005434277.2	LOC102046295	102046295
Taeniopygia guttata	bird	REG4	XP_012430834.1	REG4	100221747
Dromaius novaehollandiae	bird	REG4	XP_025979185.1	REG4	112997393
Apteryx rowi	bird	REG4	XP_025944947.1	REG4	112977146
Crocodylus porosus	reptile	REG4	XP_019386284.1	REG4	109307084
Homo sapiens	mammal	REG4	NP_001152824.1	REG4	83998
Monodelphis domesticus	mammal	REG4	XP_001363038.1	REG4	100011384
Xenopus tropicalis	amphibian	REG4	XP_004916045.2	reg4	100485485
